# Supplementary material for: Developing an intervention to improve early infant HIV diagnosis service uptake among postpartum women in Malawi’s primary healthcare using a co-designing approach with stakeholders
Source: PLOS Glob Public Health. 2025 Apr 22;5(4):e0004426. doi: 10.1371/journal.pgph.0004426 (PMC12013899; doi:10.1371/journal.pgph.0004426)
Supplement: S1 Data — (ZIP) [file pgph.0004426.s008.zip]

Archive with 6 entries (5 files):
- S1_Data/
- S1_Data/Designing additional page clean 150823.docx
- S1_Data/Formative  minutes.docx
- S1_Data/Refining  transcript.docx
- S1_Data/Sustainability Transcript.docx
- S1_Data/sythesising problems transcript.docx
